# Supplementary material for: Phylogeography and Molecular Epidemiology of Yersinia pestis in Madagascar
Source: PLoS Negl Trop Dis. 2011 Sep 13;5(9):e1319. doi: 10.1371/journal.pntd.0001319 (PMC3172189; doi:10.1371/journal.pntd.0001319)
Supplement: Table S1 — Isolates used in this study. (XLS) [file pntd.0001319.s002.xls]

## Sheet: Table S1
Table S1. Isolates used in this study.
IDa	Original IDb	Originating Labc	Focusd	District	District Codee	City/Commune	City/Commune Codee	Source	Year	Node	MLVA Subcladef	Genomic Rearrangementg
Yp0336	100/92	IP	CH	Ambositra	T	Tsarasaotra	4	human	1992	d	II.A	-
Yp0469	15/98B	IP Madagascar	CH	Ambatofinandrahana	R	Soavina	3	human	1998	d	II.A	-
Yp0490	356/97B	IP Madagascar	CH	Manandriana	S	Talata Vohimena	2	human	1997	d	II.A	-
Yp0493	303/00B	IP Madagascar	CH	Manandriana	S	Talata Vohimena	2	human	2000	d	II.A	-
Yp0495	6/95B	IP Madagascar	CH	Manandriana	S	Andakatanikely	4	human	1995	d	II.A	-
Yp0496	206/96B	IP Madagascar	CH	Manandriana	S	Anjoma Nandihizana	6	human	1996	d	II.A	-
Yp0497	81/97B	IP Madagascar	CH	Manandriana	S	Ambatomarina	1	human	1997	d	II.A	-
Yp0499	55/99B	IP Madagascar	CH	Manandriana	S	Ambohipo	3	human	1999	d	II.A	-
Yp0500	337/00B	IP Madagascar	CH	Manandriana	S	Talata Vohimena	2	human	2000	d	II.A	-
Yp0501	28/01B	IP Madagascar	CH	Manandriana	S	Ambovombe	5	human	2001	d	II.A	-
Yp0506	13/96B	IP Madagascar	CH	Ambatofinandrahana	R	Soavina	3	human	1996	d	II.A	-
Yp0512	35/95S	IP Madagascar	CH	Ambositra	T	Mahazina Ambohipierenana	1	human	1995	d	II.A	-
Yp0513	25/97B	IP Madagascar	CH	Ambositra	T	Ivato	9	human	1997	d	II.A	-
Yp0515	6/98B	IP Madagascar	CH	Ambositra	T	Ankazomivady	11	human	1998	d	II.A	-
Yp0516	8/98B	IP Madagascar	CH	Ambositra	T	Ankazomivady	11	human	1998	d	II.A	-
Yp0517	200/98B	IP Madagascar	CH	Ambositra	T	Ambalamanakana	10	human	1998	d	II.A	-
Yp0558	3/73	IP Madagascar	CH	Ambositra	T	unknown	-	human	1973	d	II.A	-
Yp0575	3/89	IP Madagascar	CH	Ambositra	T	Tsarasaotra	4	human	1989	d	II.A	-
Yp0582	31/93	IP Madagascar	CH	Ambositra	T	Ivato	9	human	1993	d	II.A	-
Yp0585	71/94	IP Madagascar	CH	Antananarivo	J	Antananarivo	1	rat	1994	d	II.A	-
Yp0594	1/93	IP Madagascar	CH	Ambositra	T	Andina Firaisana	5	human	1993	d	II.A	+
Yp0595	5/83	IP Madagascar	CH	Ambositra	T	Ilaka Afovoany	2	human	1983	d	II.A	+
Yp0596	35/88	IP Madagascar	CH	Ambositra	T	Ilaka Afovoany	2	human	1988	d	II.A	-
Yp0598	27/93	IP Madagascar	CH	Ambositra	T	Ilaka Afovoany	2	human	1993	d	II.A	+
Yp0600	11/85	IP Madagascar	CH	Ambositra	T	unknown	-	human	1985	d	II.A	-
Yp0601	13/83	IP Madagascar	CH	Ambositra	T	unknown	-	human	1983	d	II.A	-
Yp0608	52/96S	IP Madagascar	CH	Ambositra	T	Andina Firaisana	5	human	1996	d	II.A	-
Yp0614	416/97S	IP Madagascar	CH	Ambositra	T	Ihadilanana	3	human	1997	d	II.A	-
Yp0616	44/97S	IP Madagascar	CH	Ambositra	T	Andina Firaisana	5	human	1997	d	II.A	-
Yp0634	10/98S	IP Madagascar	CH	Ambositra	T	Ankazomivady	11	rat	1998	d	II.A	-
Yp0638	41/99B	IP Madagascar	CH	Ambositra	T	Ilaka Afovoany	2	human	1999	d	II.A	-
Yp0639	58/99S	IP Madagascar	CH	Ambositra	T	Ivato	9	human	1999	d	II.A	-
Yp0444	14/98S-80	IP Madagascar	CH	Betafo	N	Soavina Antanety	5	human	1998	d	II.C	-
Yp0535	66/01S	IP Madagascar	CH	Betafo	N	Ankazomiriotra	3	human	2001	d	II.C	-
Yp0576	88/90	IP Madagascar	CH	Betafo	N	unknown	-	human	1990	d	II.C	-
Yp0643	192/99B	IP Madagascar	CH	Betafo	N	Ambohimanambola	4	human	1999	d	II.C	-
Yp0664	13/82	IP Madagascar	CH	Ambositra	T	Andina Firaisana	5	human	1982	d	II.C	-
Yp0468	207/98S	IP Madagascar	CH	Ambatofinandrahana	R	Ambatomifanongoa	1	human	1998	d	II.D	-
Yp0470	257/99S	IP Madagascar	CH	Ambatofinandrahana	R	Ambatofinandrahana	4	human	1999	d	II.D	-
Yp0471	220/99S	IP Madagascar	CH	Ambatofinandrahana	R	Ambatofinandrahana	4	human	1999	d	II.D	-
Yp0472	236/99B	IP Madagascar	CH	Ambatofinandrahana	R	Ambatofinandrahana	4	human	1999	d	II.D	-
Yp0479	62/00S	IP Madagascar	CH	Ambatofinandrahana	R	Ambatofinandrahana	4	human	2000	d	II.D	-
Yp0480	43/00B	IP Madagascar	CH	Ambatofinandrahana	R	Ambatofinandrahana	4	human	2000	d	II.D	-
Yp0481	158/00B	IP Madagascar	CH	Ambatofinandrahana	R	Ambatomifanongoa	1	human	2000	d	II.D	-
Yp0504	2/94	IP Madagascar	CH	Ambatofinandrahana	R	unknown	-	human	1994	d	II.D	-
Yp0505	18/95S	IP Madagascar	CH	Ambatofinandrahana	R	Fenoarivo	5	human	1995	d	II.D	-
Yp0507	409/97B	IP Madagascar	CH	Ambatofinandrahana	R	Ambatofinandrahana	4	human	1997	d	II.D	-
Yp0508	36/99B	IP Madagascar	CH	Ambatofinandrahana	R	Soavina	3	human	1999	d	II.D	-
Yp0511	62/01B	IP Madagascar	CH	Ambatofinandrahana	R	Ambatofinandrahana	4	human	2001	d	II.D	-
Yp0577	3/91	IP Madagascar	CH	Ambatofinandrahana	R	unknown	-	human	1991	d	II.D	-
Yp0559	4/74	IP Madagascar	CH	Soavinandriana	M	unknown	-	human	1974	d	II.NONE	-
Yp0563	6/76	IP Madagascar	CH	Soavinandriana	M	Ampefy	1	human	1976	d	II.NONE	+
Yp0631	210/98S	IP Madagascar	CH	Miarinarivo	H	Mandiavato	8	human	1998	d	II.NONE	-
Yp0565	6/77	IP Madagascar	CH	Antanifotsy	P	unknown	-	human	1977	e	II.NONE	+
Yp0459	5/00B-80	IP Madagascar	CH	Ambositra	T	Ilaka Afovoany	2	human	2000	h1	II.B	-
Yp0473	328/99B	IP Madagascar	CH	Ambatofinandrahana	R	Ambondromisotra	2	human	1999	h1	II.B	-
Yp0474	329/99S	IP Madagascar	CH	Ambatofinandrahana	R	Ambondromisotra	2	human	1999	h1	II.B	-
Yp0475	238/99B	IP Madagascar	CH	Ambatofinandrahana	R	Ambatofinandrahana	4	human	1999	h1	II.B	-
Yp0476	237/99B	IP Madagascar	CH	Ambatofinandrahana	R	Ambatofinandrahana	4	human	1999	h1	II.B	-
Yp0478	254/99B	IP Madagascar	CH	Ambatofinandrahana	R	Soavina	3	human	1999	h1	II.B	-
Yp0482	33/00S	IP Madagascar	CH	Ambatofinandrahana	R	Ambatomifanongoa	1	human	2000	h1	II.B	-
Yp0483	31/00B	IP Madagascar	CH	Ambatofinandrahana	R	Ambatomifanongoa	1	human	2000	h1	II.B	-
Yp0484	20/00B	IP Madagascar	CH	Ambatofinandrahana	R	Ambatomifanongoa	1	human	2000	h1	II.B	-
Yp0485	32/00B	IP Madagascar	CH	Ambatofinandrahana	R	Ambatomifanongoa	1	human	2000	h1	II.B	-
Yp0486	30/00B	IP Madagascar	CH	Ambatofinandrahana	R	Ambondromisotra	2	human	2000	h1	II.B	-
Yp0487	26/00B	IP Madagascar	CH	Ambatofinandrahana	R	Ambondromisotra	2	human	2000	h1	II.B	-
Yp0488	345/00B	IP Madagascar	CH	Ambatofinandrahana	R	Soavina	3	human	2000	h1	II.B	-
Yp0489	347/00S	IP Madagascar	CH	Ambatofinandrahana	R	Soavina	3	human	2000	h1	II.B	-
Yp0509	19/00B	IP Madagascar	CH	Ambatofinandrahana	R	Ambatomifanongoa	1	human	2000	h1	II.B	-
Yp0510	334/00B	IP Madagascar	CH	Ambatofinandrahana	R	Soavina	3	human	2000	h1	II.B	-
Yp0519	217/00B	IP Madagascar	CH	Ambositra	T	Ihadilanana	3	human	2000	h1	II.B	-
Yp0523	242/00S	IP Madagascar	CH	Betafo	N	Mahaiza	6	human	2000	h1	II.B	-
Yp0583	10/94	IP Madagascar	CH	Ambatofinandrahana	R	Soavina	3	human	1994	h1	II.B	-
Yp0593	31/88	IP Madagascar	CH	Ambositra	T	Andina Firaisana	5	human	1988	h1	II.B	-
Yp0597	11/92	IP Madagascar	CH	Ambositra	T	Ilaka Afovoany	2	human	1992	h1	II.B	-
Yp0644	334/99B	IP Madagascar	CH	Betafo	N	Tritriva	7	human	1999	h1	II.B	-
Yp0574	19/88	IP Madagascar	CH	Ambatofinandrahana	R	unknown	-	human	1988	h1h	II.B	+
Yp0570	10/84	IP Madagascar	CH	Ambatofinandrahana	R	Ambatofinandrahana	4	human	1984	h2	II.B	-
Yp0554	6/69	IP Madagascar	CH	Fandriana	U	Tsarazaza	1	human	1969	i	II.NONE	-
Yp0414	54/01B	IP Madagascar	CH	Betafo	N	Mandoto	1	human	2001	j	I.J	-
Yp0522	271/00B	IP Madagascar	CH	Betafo	N	Fidirana	2	human	2000	j	I.J	-
Yp0533	260/00B	IP Madagascar	CH	Soavinandriana	M	Tamponala	5	human	2000	j	I.J	-
Yp0580	80/92	IP Madagascar	CH	Tsiroanomandidy	G	Mahasolo	1	human	1992	j	I.J	-
Yp0610	174/96B	IP Madagascar	CH	Betafo	N	Mandoto	1	human	1996	j	I.J	-
Yp0620	256/97S	IP Madagascar	CH	Betafo	N	Mandoto	1	human	1997	j	I.J	-
Yp0402	114/00B	IP Madagascar	CH	Antananarivo	J	Antananarivo	1	rat	2000	k	I.A	-
Yp0405	141/00S	IP Madagascar	CH	Antananarivo	J	Antananarivo	1	rat	2000	k	I.A	-
Yp0406	269/00B	IP Madagascar	CH	Antananarivo	J	Antananarivo	1	fleas	2000	k	I.A	-
Yp0408	152/00B	IP Madagascar	CH	Antananarivo	J	Antananarivo	1	fleas	2000	k	I.A	-
Yp0410	48/01B	IP Madagascar	CH	Ambositra	T	unknown	-	human	2001	k	I.A	-
Yp0412	12/01B	IP Madagascar	CH	Antananarivo	J	Antananarivo	1	human	2001	k	I.A	-
Yp0420	13/01B	IP Madagascar	CH	Miarinarivo	H	Analavory	4	human	2001	k	I.A	-
Yp0432	5/96B-80	IP Madagascar	MA	Mahajanga	B	Mahajanga	1	human	1996	k	I.A	-
Yp0435	1/96Bfoie-80	IP Madagascar	CH	Miarinarivo	H	Manazary	7	human	1996	k	I.A	-
Yp0442	3/97B-TA	IP Madagascar	CH	Antananarivo	J	Antananarivo	1	human	1997	k	I.A	+
Yp0447	20/98B-80	IP Madagascar	CH	Miarinarivo	H	Soavimbazaha	2	human	1998	k	I.A	-
Yp0453	22/99S-80	IP Madagascar	CH	Fianarantsoa	X	Vohitrafeno	8	human	1999	k	I.A	-
Yp0456	1/00B-80	IP Madagascar	CH	Antananarivo	J	Antananarivo	1	human	2000	k	I.A	-
Yp0514	287/97B	IP Madagascar	CH	Ambositra	T	Ambositra	7	human	1997	k	I.A	-
Yp0518	88/00B	IP Madagascar	CH	Ambositra	T	Ankazoambo	8	human	2000	k	I.A	-
Yp0525	305/00S	IP Madagascar	CH	Fianarantsoa	X	Mahazoarivo	2	human	2000	k	I.A	-
Yp0528	302/00B	IP Madagascar	CH	Manjakandriana	K	Ambanitsena	2	human	2000	k	I.A	-
Yp0529	101/00B	IP Madagascar	CH	Miarinarivo	H	Miarinarivo	5	human	2000	k	I.A	-
Yp0530	173/00S	IP Madagascar	CH	Miarinarivo	H	Analavory	4	human	2000	k	I.A	-
Yp0531	79/00B	IP Madagascar	CH	Miarinarivo	H	Ambatomanjaka	1	human	2000	k	I.A	-
Yp0532	312/00S	IP Madagascar	CH	Soavinandriana	M	Amberomanga	6	human	2000	k	I.A	-
Yp0571	16/85	IP Madagascar	CH	Soavinandriana	M	unknown	-	human	1985	k	I.A	-
Yp0579	10/92	IP Madagascar	CH	Antananarivo	J	Antananarivo	1	human	1992	k	I.A	-
Yp0586	10/95	IP Madagascar	CH	Antananarivo	J	Antananarivo	1	human	1995	k	I.A	-
Yp0587	128/95B	IP Madagascar	MA	Mahajanga	B	Mahajanga	1	rat	1995	k	I.A	-
Yp0590	21/96B	IP Madagascar	CH	Arivonimamo	I	Arivonimamo	1	human	1996	k	I.A	-
Yp0591	24/96S	IP Madagascar	CH	Antanifotsy	P	Ambatomiady	1	human	1996	k	I.A	-
Yp0592	1/74	IP Madagascar	CH	Ambositra	T	Andina Firaisana	5	human	1974	k	I.A	-
Yp0599	29/91	IP Madagascar	CH	Ambositra	T	unknown	-	human	1991	k	I.A	-
Yp0609	30/96B	IP Madagascar	CH	Antananarivo	J	Antananarivo	1	human	1996	k	I.A	-
Yp0612	196/96S	IP Madagascar	CH	Soavinandriana	M	Tamponala	5	human	1996	k	I.A	-
Yp0615	68/97S	IP Madagascar	CH	Ambositra	T	Ivony Miaramiasa	6	human	1997	k	I.A	-
Yp0617	118/97B	IP Madagascar	CH	Antananarivo	J	Antananarivo	1	human	1997	k	I.A	-
Yp0618	325/97B	IP Madagascar	CH	Antananarivo	J	Antananarivo	1	human	1997	k	I.A	-
Yp0622	214/97S	IP Madagascar	CH	Manjakandriana	K	Merikanjaka	6	human	1997	k	I.A	-
Yp0623	363/97B	IP Madagascar	CH	Miarinarivo	H	Ambatomanjaka	1	human	1997	k	I.A	-
Yp0624	316/97S	IP Madagascar	CH	Soavinandriana	M	Ampefy	1	human	1997	k	I.A	-
Yp0625	198/97S	IP Madagascar	CH	Soavinandriana	M	Ampary	3	human	1997	k	I.A	-
Yp0627	181/98S	IP Madagascar	CH	Antananarivo	J	Antananarivo	1	human	1998	k	I.A	-
Yp0630	2/98B	IP Madagascar	CH	Manjakandriana	K	Alarobia	5	human	1998	k	I.A	-
Yp0632	49/98S	IP Madagascar	CH	Miarinarivo	H	Zoma Bealoka	3	human	1998	k	I.A	-
Yp0633	104/98S	IP Madagascar	CH	Soavinandriana	M	Soavinandriana	4	human	1998	k	I.A	-
Yp0641	134/99B	IP Madagascar	CH	Antananarivo	J	Antananarivo	1	human	1999	k	I.A	-
Yp0648	145/99B	IP Madagascar	CH	Manjakandriana	K	Carion	3	human	1999	k	I.A	-
Yp0649	214/99B	IP Madagascar	CH	Miarinarivo	H	Ambatomanjaka	1	human	1999	k	I.A	-
Yp0650	92/99S	IP Madagascar	CH	Miarinarivo	H	Soamahamanina	6	human	1999	k	I.A	-
Yp0651	259/99B	IP Madagascar	CH	Soavinandriana	M	Mahavelona	2	human	1999	k	I.A	-
Yp0653	84/00B	IP Madagascar	CH	Ambositra	T	Ankazoambo	8	human	2000	k	I.A	-
Yp0654	51/00S	IP Madagascar	CH	Ambositra	T	Ambositra	7	human	2000	k	I.A	-
Yp1028	44/91	IP Madagascar	MA	Mahajanga	B	Mahajanga	1	human	1991	k	I.A	+
Yp1029	52/91	IP Madagascar	MA	Mahajanga	B	Mahajanga	1	rat	1991	k	I.A	+
Yp1030	53/91	IP Madagascar	MA	Mahajanga	B	Mahajanga	1	flea	1991	k	I.A	+
Yp1031	56/91	IP Madagascar	MA	Mahajanga	B	Mahajanga	1	human	1991	k	I.A	-
Yp1032	64/91	IP Madagascar	MA	Mahajanga	B	Mahajanga	1	human	1991	k	I.A	-
Yp1034	5/92	IP Madagascar	MA	Mahajanga	B	Mahajanga	1	human	1992	k	I.A	-
Yp1035	133/95 B	IP Madagascar	MA	Mahajanga	B	Mahajanga	1	human	1995	k	I.A	-
Yp1036	129/95 B	IP Madagascar	MA	Mahajanga	B	Mahajanga	1	human	1995	k	I.A	-
Yp1037	150/95 B	IP Madagascar	MA	Mahajanga	B	Mahajanga	1	flea	1995	k	I.A	-
Yp1038	143/95 B	IP Madagascar	MA	Mahajanga	B	Mahajanga	1	human	1995	k	I.A	-
Yp1039	125/95 B	IP Madagascar	MA	Mahajanga	B	Mahajanga	1	human	1995	k	I.A	-
Yp1040	110/95 B	IP Madagascar	MA	Mahajanga	B	Mahajanga	1	human	1995	k	I.A	-
Yp1041	33/96 B	IP Madagascar	MA	Mahajanga	B	Mahajanga	1	human	1996	k	I.A	-
Yp1042	135/96 S	IP Madagascar	MA	Mahajanga	B	Mahajanga	1	human	1996	k	I.A	-
Yp1043	88/96 S	IP Madagascar	MA	Mahajanga	B	Mahajanga	1	human	1996	k	I.A	-
Yp1045	161/96 B	IP Madagascar	MA	Mahajanga	B	Mahajanga	1	human	1996	k	I.A	-
Yp1046	348/97 B	IP Madagascar	MA	Mahajanga	B	Mahajanga	1	rat	1997	k	I.A	-
Yp1047	203/97 B	IP Madagascar	MA	Mahajanga	B	Mahajanga	1	human	1997	k	I.A	-
Yp1048	124/97 B	IP Madagascar	MA	Mahajanga	B	Mahajanga	1	human	1997	k	I.A	-
Yp1050	247/97 B	IP Madagascar	MA	Mahajanga	B	Mahajanga	1	human	1997	k	I.A	-
Yp1051	129/97 B	IP Madagascar	MA	Mahajanga	B	Mahajanga	1	human	1997	k	I.A	-
Yp1052	187/97 B	IP Madagascar	MA	Mahajanga	B	Mahajanga	1	human	1997	k	I.A	-
Yp1053	112/97 B	IP Madagascar	MA	Mahajanga	B	Mahajanga	1	human	1997	k	I.A	-
Yp1054	164/97 B Foie	IP Madagascar	MA	Mahajanga	B	Mahajanga	1	human	1997	k	I.A	-
Yp1055	156/97 B	IP Madagascar	MA	Mahajanga	B	Mahajanga	1	human	1997	k	I.A	-
Yp1056	185/97 B	IP Madagascar	MA	Mahajanga	B	Mahajanga	1	human	1997	k	I.A	-
Yp1057	103/97 S	IP Madagascar	MA	Mahajanga	B	Mahajanga	1	Suncus Murinus	1997	k	I.A	-
Yp1058	93/98 S	IP Madagascar	MA	Mahajanga	B	Mahajanga	1	Suncus Murinus	1998	k	I.A	-
Yp1059	163/98 S	IP Madagascar	MA	Mahajanga	B	Mahajanga	1	Suncus Murinus	1998	k	I.A	-
Yp1060	165/98 S	IP Madagascar	MA	Mahajanga	B	Mahajanga	1	rat	1998	k	I.A	-
Yp1061	114/98 B	IP Madagascar	MA	Mahajanga	B	Mahajanga	1	flea	1998	k	I.A	-
Yp1062	89/98 B	IP Madagascar	MA	Mahajanga	B	Mahajanga	1	flea	1998	k	I.A	-
Yp1063	81/98 B	IP Madagascar	MA	Mahajanga	B	Mahajanga	1	human	1998	k	I.A	-
Yp1064	154/98 B	IP Madagascar	MA	Mahajanga	B	Mahajanga	1	human	1998	k	I.A	-
Yp1065	153/98 B	IP Madagascar	MA	Mahajanga	B	Mahajanga	1	human	1998	k	I.A	-
Yp1066	117/98 B	IP Madagascar	MA	Mahajanga	B	Mahajanga	1	flea	1998	k	I.A	-
Yp1067	100/98 B	IP Madagascar	MA	Mahajanga	B	Mahajanga	1	human	1998	k	I.A	-
Yp1068	18/99B	IP Madagascar	MA	Mahajanga	B	Mahajanga	1	human	1999	k	I.A	-
Yp1069	17/99 B	IP Madagascar	MA	Mahajanga	B	Mahajanga	1	human	1999	k	I.A	-
Yp1070	21/99B	IP Madagascar	MA	Mahajanga	B	Mahajanga	1	human	1999	k	I.A	-
Yp0520	243/00B	IP Madagascar	NH	Bealanana	A	Marotolana	3	human	2000	k	I.C	-
Yp0657	346/00B	IP Madagascar	NH	Bealanana	A	Bealanana	2	human	2000	k	I.C	-
Yp0335	4/83	IP	CH	Manandriana	S	Ambovombe	5	human	1983	k	I.D	-
Yp0418	11/01B	IP Madagascar	CH	Manandriana	S	Talata Vohimena	2	human	2001	k	I.D	-
Yp0477	27/99B	IP Madagascar	CH	Ambatofinandrahana	R	Fenoarivo	5	human	1999	k	I.D	-
Yp0491	251/99S	IP Madagascar	CH	Manandriana	S	Talata Vohimena	2	human	1999	k	I.D	-
Yp0492	107/00B	IP Madagascar	CH	Manandriana	S	Talata Vohimena	2	human	2000	k	I.D	-
Yp0498	38/98B	IP Madagascar	CH	Manandriana	S	Anjoma Nandihizana	6	human	1998	k	I.D	-
Yp0502	45/01B	IP Madagascar	CH	Manandriana	S	Talata Vohimena	2	human	2001	k	I.D	-
Yp0503	79/92	IP Madagascar	CH	Ambatofinandrahana	R	Fenoarivo	5	human	1992	k	I.D	-
Yp0584	22/94	IP Madagascar	CH	Ambohimahasoa	V	unknown	-	human	1994	k	I.D	-
Yp0602	10/83	IP Madagascar	CH	Ambohimahasoa	V	Vohiposa	4	human	1983	k	I.D	-
Yp0603	13/89	IP Madagascar	CH	Ambohimahasoa	V	Fiadanana	1	human	1989	k	I.D	-
Yp0604	73/93	IP Madagascar	CH	Ambohimahasoa	V	Vohiposa	4	human	1993	k	I.D	-
Yp0606	24/94	IP Madagascar	CH	Ambohimahasoa	V	Vohiposa	4	human	1994	k	I.D	-
Yp0607	25/94	IP Madagascar	CH	Ambohimahasoa	V	Sahatona Tamboharivo	3	human	1994	k	I.D	-
Yp0636	88/99B	IP Madagascar	CH	Ambohimahasoa	V	Sahatona Tamboharivo	3	human	1999	k	I.D	-
Yp0652	106/00B	IP Madagascar	CH	Ambohimahasoa	V	Camp Robin	2	human	2000	k	I.D	-
Yp0662	9/83	IP Madagascar	CH	Ambohimahasoa	V	Vohiposa	4	human	1983	k	I.D	-
Yp0416	1/01B	IP Madagascar	CH	Fianarantsoa	X	Andranomiditra	10	human	2001	k	I.E	-
Yp0450	4/99B-80	IP Madagascar	CH	Ikongo	Y	Ikongo	1	human	1999	k	I.E	-
Yp0462	8/01S-80	IP Madagascar	CH	Ambositra	T	Ivato	9	human	2001	k	I.E	-
Yp0465	3/01B-80	IP Madagascar	CH	Fianarantsoa	X	Andranomiditra	10	human	2001	k	I.E	-
Yp0524	14/00B	IP Madagascar	CH	Fianarantsoa	X	Ambalamidera II	3	human	2000	k	I.E	-
Yp0621	372/97S	IP Madagascar	CH	Fianarantsoa	X	Vinanitelo	9	human	1997	k	I.E	-
Yp0628	208/98S	IP Madagascar	CH	Fianarantsoa	X	Vinanitelo	9	human	1998	k	I.E	-
Yp0629	170/98S	IP Madagascar	CH	Fianarantsoa	X	Soatanana	4	human	1998	k	I.E	-
Yp0645	200/99S	IP Madagascar	CH	Fianarantsoa	X	Vinanitelo	9	human	1999	k	I.E	-
Yp0646	44/99B	IP Madagascar	CH	Fianarantsoa	X	Andoharanomaitso	6	human	1999	k	I.E	-
Yp0655	331/00S	IP Madagascar	CH	Antananarivo	J	Antananarivo	1	human	2000	k	I.E	-
Yp0521	261/00S	IP Madagascar	NH	Bealanana	A	unknown	-	human	2000	k	I.G	-
Yp0619	76/97B	IP Madagascar	NH	Bealanana	A	Ambatosia	4	human	1997	k	I.G	-
Yp0642	166/99B	IP Madagascar	NH	Bealanana	A	Ambatosia	4	human	1999	k	I.G	-
Yp0658	344/00B	IP Madagascar	NH	Bealanana	A	Beandrarezona	1	human	2000	k	I.G	-
Yp0555	9/71	IP Madagascar	NH	Bealanana	A	unknown	-	human	1971	k	I.I	-
Yp0557	1/72	IP Madagascar	NH	Bealanana	A	unknown	-	human	1972	k	I.I	-
Yp0562	3/76	IP Madagascar	NH	Bealanana	A	Bealanana	2	human	1976	k	I.I	-
Yp0538	27/40	IP Madagascar	CH	Ambositra	T	unknown	-	human	1940	k	I.K	-
Yp0539	29/41	IP Madagascar	UNK	unknown	-	unknown	-	lemur	1941	k	I.K	-
Yp0540	45/43	IP Madagascar	CH	Antananarivo	J	Antananarivo	1	human	1943	k	I.K	+
Yp0541	62/46	IP Madagascar	CH	Miarinarivo	H	Ambatomanjaka	1	human	1946	k	I.K	+
Yp0542	125/51	IP Madagascar	CH	Antsirabe	O	unknown	-	human	1951	k	I.K	-
Yp0543	142/53	IP Madagascar	CH	Antananarivo	J	Antananarivo	1	guinea pig	1953	k	I.K	+
Yp0544	4/54	IP Madagascar	CH	Miarinarivo	H	unknown	-	human	1954	k	I.K	+
Yp0545	5/55	IP Madagascar	CH	Ankazobe	D	unknown	-	human	1955	k	I.K	+
Yp0125	74	USAMRIID	UNK	unknown	-	unknown	-	unknown	unknown	k	I.NONE	+
Yp0204	EV76-51	USAMRIID	UNK	unknown	-	unknown	-	unknown	1951	k	I.NONE	+
Yp0205	H3	USAMRIID	UNK	unknown	-	unknown	-	unknown	unknown	k	I.NONE	-
Yp0246	Yp 111	USAMRIID	UNK	unknown	-	unknown	-	unknown	unknown	k	I.NONE	-
Yp0537	12/39	IP Madagascar	CH	Antananarivo	J	Antananarivo	1	human	1939	k	I.NONE	-
Yp0546	4/56	IP Madagascar	CH	Ambatolampy	Q	unknown	-	human	1956	k	I.NONE	+
Yp0547	8/57	IP Madagascar	CH	Soavinandriana	M	unknown	-	human	1957	k	I.NONE	-
Yp0548	6/58	IP Madagascar	CH	Antsirabe	O	unknown	-	human	1958	k	I.NONE	-
Yp0549	12/59	IP Madagascar	CH	Ambositra	T	unknown	-	human	1959	k	I.NONE	+
Yp0550	3/61	IP Madagascar	CH	Arivonimamo	I	unknown	-	human	1961	k	I.NONE	+
Yp0552	4/64	IP Madagascar	CH	Ambositra	T	Tsarasaotra	4	human	1964	k	I.NONE	-
Yp0556	15/71	IP Madagascar	NH	Bealanana	A	unknown	-	human	1971	k	I.NONE	-
Yp0560	4/75	IP Madagascar	CH	Fianarantsoa	X	Vohimarina	7	human	1975	k	I.NONE	-
Yp0561	6/75	IP Madagascar	CH	Betafo	N	unknown	-	human	1975	k	I.NONE	-
Yp0564	5/77	IP Madagascar	CH	Antsirabe	O	Soanindrariny	1	human	1977	k	I.NONE	-
Yp0566	1/78	IP Madagascar	NH	Bealanana	A	Bealanana	2	human	1978	k	I.NONE	+
Yp0568	10/81	IP Madagascar	CH	Tsiroanomandidy	G	Mahasolo	1	human	1981	k	I.NONE	-
Yp0578	72/91	IP Madagascar	NH	Mandritsara	C	unknown	-	human	1991	k	I.NONE	+
Yp0635	11/98S	IP Madagascar	CH	Ambositra	T	Ankazomivady	11	setifer setosus	1998	k	I.NONE	-
Yp0637	247/99B	IP Madagascar	CH	Ambohimahasoa	V	Ambalakindresy	6	human	1999	k	I.NONE	-
Yp1049	364/97 S	IP Madagascar	MA	Mahajanga	B	Mahajanga	1	human	1997	k	I.NONE	-
Yp0611	181/96S	IP Madagascar	CH	Fianarantsoa	X	Nasandratrony	5	human	1996	l1	I.H	-
Yp1767	17/95, IP275	in silico	CH	Ambalavao	W	unknown	-	human	1995	l2	I.H	-
Yp0663	13/70	IP Madagascar	CH	Tsiroanomandidy	G	Mahasolo	1	human	1970	o	I.NONE	-
Yp0573	4/88	IP Madagascar	CH	Antanifotsy	P	Ambohitompoina	2	human	1988	p	I.NONE	-
Yp0551	28/62	IP Madagascar	CH	Moramanga	L	unknown	-	rat	1962	q1	I.B	-
Yp0656	354/00S	IP Madagascar	CH	Antananarivo	J	Antananarivo	1	human	2000	q2	I.B	-
Yp0438	2/97B-80	IP Madagascar	CH	Anjozorobe	E	Betatao	1	human	1997	q3	I.B	-
Yp0569	16/81	IP Madagascar	CH	Ambatondrazaka	F	unknown	-	human	1981	q3	I.B	+
Yp0572	14/86	IP Madagascar	CH	Anjozorobe	E	unknown	-	human	1986	q3	I.B	+
Yp0581	85/92	IP Madagascar	CH	Moramanga	L	Amboasary Gara	1	human	1992	q4	I.B	-
Yp0640	307/99S	IP Madagascar	CH	Antananarivo	J	Antananarivo	1	human	1999	q4	I.B	-
Yp0589	6/96B	IP Madagascar	CH	Anjozorobe	E	Andranokontona	2	human	1996	q5	I.B	-
Yp0527	4/00B	IP Madagascar	CH	Manjakandriana	K	Ankazondandy	1	human	2000	q6	I.B	-
Yp0536	78/01B	IP Madagascar	CH	Manjakandriana	K	Ankazondandy	1	human	2001	q6	I.B	-
Yp0647	138/99B	IP Madagascar	CH	Manjakandriana	K	Ranovao	4	human	1999	q6	I.B	-
Yp1768	MG05-1020	in silico	UNK	unknown	-	unknown	-	human	2005	q7	I.B	-
Yp0526	25/00B	IP Madagascar	CH	Fianarantsoa	X	Fanjakana	1	human	2000	r	I.F	-
Yp0567	2/79	IP Madagascar	CH	Antananarivo	J	Antananarivo	1	human	1979	r	I.F	+
Yp0605	2/86	IP Madagascar	CH	Manandriana	S	unknown	-	human	1986	r	I.F	-
Yp0613	263/97B	IP Madagascar	CH	Ambohimahasoa	V	Isaka	5	human	1997	r	I.F	-
Yp0626	45/98S	IP Madagascar	CH	Fianarantsoa	X	Fanjakana	1	human	1998	r	I.F	-
Yp1033	2/92	IP Madagascar	MA	Mahajanga	B	Mahajanga	1	human	1992	r	I.F	-
aStrain ID in the Northern Arizona University DNA collection.
bStrain ID from the originating laboratory.
cIP: Institut Pasteur, IP Madagascar: Institut Pasteur de Madagascar, USAMRIID: United States Army Medical Research Institute for Infectious Diseases; in silico: indicates isolate genotypes identified from publically available whole genome sequences
dIndicates Malagasy plague focus of origin where CH: central highlands, NH: northern highlands, MA: Mahajanga and UNK:unknown.
eCodes used in the labeling of districts (letters) and cities/communes (numbers) mapped in Figure S1.
fMLVA subclade as depicted in Figure 2. I.NONE or II.NONE refers to the unafilliated isolates belonging to Group I or Group II, respectively, described in the text.
gA "+" indicates isolates that may possess a genomic rearrangement that led to the failure of assays for two neighboring SNPs, Mad-28 and Mad-41 (see text for full discussion).
hThis isolate was missing data for SNP Mad-46, the SNP marking node h1, but was placed in node h1 based on MLVA data (see text for full explanation).
