# Supplementary material for: Phylogeography and Molecular Epidemiology of Yersinia pestis in Madagascar
Source: PLoS Negl Trop Dis. 2011 Sep 13;5(9):e1319. doi: 10.1371/journal.pntd.0001319 (PMC3172189; doi:10.1371/journal.pntd.0001319)
Supplement: Table S2 — SNP assay primers and probes. (XLS) [file pntd.0001319.s003.xls]

## Sheet: Table S2
Table S2: SNP assay primers and probes.
SNP ID	Morelli et al 2010 SNP ID	CO92 position	Branch	Genome SNP state (D/A)a	Annealing temp. (˚C)	Primer/probec	Primer sequenced	Primer conc. (nmol/l)	Tm (°C)
Mad-01	s232	4089	1.ORI3.g-1.ORI3.k	T/C	60	D	cggggcggggcggggAAATTGAAGTTGCTCCACCgCT	150	80.4
						A	tttttttttttttttAAATTGAAGTTGCTCCACCtCC	150	75.5
						C	TTGGCTGGCAAAAATAGAGGC	300	-
Mad-02	s273	965291	1.ORI3.g-1.ORI3.k	A/G	60	D	cggggcggggcggggCTCACCCAAATCTAAAGCGgCA	150	82.4
						A	tttttttttttttttCTCACCCAAATCTAAAGCGtCG	150	76.8
						C	GGCGTGGTTTTCGCCATGAGAGAGG	300	-
Mad-03	s284	1205798	1.ORI3.g-1.ORI3.k	T/C	60	D	cggggcggggcggggTGATCTGGCGCTAAAAGAACTTaTT	150	80.6
						A	tttttttttttttttTGATCTGGCGCTAAAAGAACTTcTC	150	76.7
						C	CGAACTGCTTCGCAAACAAC	300	-
Mad-04	s52	1785396	1.ORI3.g-1.ORI3.k	A/C	60	D	cggggcggggcggggAGGGAAGAAAGCCTTGGTCACgGA	300	82.8
						A	tttttttttttttttAGGGAAGAAAGCCTTGGTCACaGC	150	78.6
						C	GGCTGTATTGAAGCCGATCCCCTGC	300	-
Mad-05	s53	3525070	1.ORI3.g-1.ORI3.k	T/Cb	60	D	cggggcggggcggggAGCTGAACAAAATGCGACTAATAtCA	150	81.5
						A	tttttttttttttttAGCTGAACAAAATGCGACTAATAaCG	150	76
						C	CAAACATTTATGGTGGCTGGCA	300	-
Mad-06	s54	3844040	1.ORI3.g-1.ORI3.k	A/Gb	60	D	cggggcggggcggggGCGAGTGGAAGACCAATCTGAaGT	150	77.3
						A	tttttttttttttttGCGAGTGGAAGACCAATCTGAgGC	150	81.4
						C	ATCCATCGCCACCACACCCAACT	300	-
Mad-07	s56	4352091	1.ORI3.g-1.ORI3.k	C/Tb	55	D	cggggcggggcggggAAACCAATGTCTTATACAAGAaTG	150	75.1
						A	tttttttttttttttAAACCAATGTCTTATACAAGAcTA	150	68.3
						C	GTATTAATGCAACACTCGAT	300	-
Mad-08	s1362	3210210	1.ORI3.k-1.ORI3.j, I.J	T/C	60	D	cggggcggggcggggCATATTTCAGCTTCACGCGACGACgAT	150	81.6
						A	tttttttttttttttCATATTTCAGCTTCACGCGACGACtAC	600	76.2
						C	GAAGACCATCAACCTCCG	300	-
Mad-09	s1375	278372	1.ORI3.k-1.ORI3.l1, I.H	T/Cb	55	D	cggggcggggcggggTCATCATCGGAATATCgTA	150	77.4
						A	tttttttttttttttTCATCATCGGAATATCtTG	450	70.9
						C	TGGAGTCTCCTGGCTCACAA	300	-
Mad-10	s48	559188	1.ORI3.k-1.ORI3.l1, I.H	T/C	60	D	cggggcggggcggggGAGAAGCGCAGGTTGAcGT	300	81.3
						A	tttttttttttttttGAGAAGCGCAGGTTGAgGC	300	76.5
						C	ACACCAGTGGCTAGTAGAGATG	600	-
Mad-11	s259	606155	1.ORI3.k-1.ORI3.l1, I.H	A/T	60	D	cggggcggggcggggGCGTGCAGCGCTTGACcGA	450	84.6
						A	tttttttttttttttGCGTGCAGCGCTTGACaGT	150	79.5
						C	GCCCATGCCAGCCGCGAT	300	-
Mad-12	s1376	805205	1.ORI3.k-1.ORI3.l1, I.H	A/Gb	60	D	cggggcggggcggggTTGTTGTCCATCGGTAGCATCTgGT	150	82.3
						A	tttttttttttttttTTGTTGTCCATCGGTAGCATCTcGC	150	84.5
						C	TCGCGGGCAAGCCGTCACT	300	-
Mad-13	s49	911354	1.ORI3.k-1.ORI3.l1, I.H	C/T	60	D	cggggcggggcggggGAAGCCAAACGAATAAAATTCGtCC	150	80.4
						A	tttttttttttttttGAAGCCAAACGAATAAAATTCGcCT	150	76
						C	TTTCGATTGCCGCTTTCACT	300	-
Mad-14	s50	1362266	1.ORI3.k-1.ORI3.l1, I.H	C/Ab	60	D	cggggcggggcggggATTAGCGACACTGGGGGCGATTTgCG	150	81.2
						A	tttttttttttttttATTAGCGACACTGGGGGCGATTTaCT	150	75.1
						C	CTGGGCCAGAATACCGACAAAAGT	300	-
Mad-15	s296	1567185	1.ORI3.k-1.ORI3.l1, I.H	T/C	60	D	cggggcggggcggggTACATCTGGTAATTCAtCT	150	78.4
						A	tttttttttttttttTACATCTGGTAATTCAgCC	450	73.9
						C	CTAACCGATACAGAATCTGTCAGA	300	-
Mad-16	s51	1783007	1.ORI3.k-1.ORI3.l1, I.H	C/Tb	60	D	cggggcggggcggggATGATTGGTCATTTTATGTGCAaAG	150	77.5
						A	tttttttttttttttATGATTGGTCATTTTATGTGCAtAA	150	69.6
						C	ACCATCGTAGAATGGCTGAT	300	-
Mad-17	s55	3927008	1.ORI3.k-1.ORI3.l1, I.H	G/Ab	55	D	cggggcggggcggggGTATATTCTTTCATCACaTC	150	76.5
						A	tttttttttttttttGTATATTCTTTCATCACcTT	150	69.7
						C	AGCGTACACTCTATTTAG	300	-
Mad-18	s1374	2261325	1.ORI3.l1-1.ORI3.l2	A/Tb	60	D	cggggcggggcggggAAATAGGTATAAAAAACAGGTGgCT	150	75.2
						A	tttttttttttttttAAATAGGTATAAAAAACAGGTGcCA	150	68.3
						C	TTTATCTCGAAGTATGGTTAATCTC	300	-
Mad-19	s190	384376	1.ORI3.k-1.ORI3.m	T/A	60	D	ggggcggggcggggcCGGCTTTATCAGTAATAGTACcGT	150	81.8
						A	tttttttttttttttCGGCTTTATCAGTAATAGTACaGA	150	78.3
						C	CCTGATACGCGCTACTGCCAAG	300	-
Mad-20	s197	1170085	1.ORI3.k-1.ORI3.n	T/C	60	D	cggggcggggcggggTTTCTCGGGCTGAAATTGTTCCaCT	150	79.4
						A	tttttttttttttttTTTCTCGGGCTGAAATTGTTCCtCC	150	74.4
						C	CTTCGGTCAACAACAAAGAGCG	300	-
Mad-21	s1367	488508	1.ORI3.k-1.ORI3.o	G/Tb	60	D	cggggcggggcggggCATTATATTTGTATTTTTCATCaCC	150	73.1
						A	tttttttttttttttCATTATATTTGTATTTTTCATCtCA	450	66.4
						C	ATTACCTGAGAGAGGTTGAGGATTAT	300	-
Mad-22	s1004	22714	1.ORI3.k-1.ORI3.p	A/G	55	D	cggggcggggcggggTAAACCTAACATCATGATTTATcTA	150	73.7
						A	tttttttttttttttTAAACCTAACATCATGATTTATtTG	150	67.7
						C	TGGAATCATGCCGATGGTTATAT	300	-
Mad-23	s1320	99112	1.ORI3.k-1.ORI3.p	T/C	60	D	cggggcggggcggggTGCGGCTTGCTTGGTGATCATCACaTT	150	81.7
						A	tttttttttttttttTGCGGCTTGCTTGGTGATCATCACgTC	375	77.5
						C	CCTGGATCAACTATCCGTGGGG	300	-
Mad-24	s1369	4039743	1.ORI3.k-1.ORI3.p	T/Cb	60	D	cggggcggggcggggCAATACGTTAGAGAAGATGAAAcAA	450	80.3
						A	tttttttttttttttCAATACGTTAGAGAAGATGAAAtAG	150	74.1
						C	TACCAACCAGCTCGGCACCGGCAAG	300	-
Mad-25	s1361	4164166	1.ORI3.k-1.ORI3.p	A/G	60	D	ggggcggggcggggcGCGGGTTTTTGCCACAAcTA	150	82.4
						A	tttttttttttttttGCGGGTTTTTGCCACAAgTG	150	78.3
						C	TGGTATCCGCGTTGCTATCG	300	-
Mad-26	s1025	443675	1.ORI3.k-1.ORI3.q1, I.B	T/C	60	D	cggggcggggcgggGTGTGATCCACTTAAATGGAATcGT	150	76.7
						A	ttttttttttttttGTGTGATCCACTTAAATGGAATtGC	150	71.9
						C	GTTCAATAACGAAAGCCTAC	300	-
Mad-27	s299	1635039	1.ORI3.k-1.ORI3.q1, I.B	G/Ab	60	D	cggggcggggcggggCAGTAGCAACAAACCGCaCC	450	81.5
						A	tttttttttttttttCAGTAGCAACAAACCGCcCT	150	74.4
						C	ACAGGGTTGAGCCAATTAAGAA	300	-
Mad-28	-	2208345	1.ORI3.k-1.ORI3.q1, I.B	T/Cb	60	D	cggggcggggcggggCCAGATCTGGATATTGTgCA	150	80.5
						A	tttttttttttttttCCAGATCTGGATATTGTaCG	150	74.5
						C	GGGCAGGTAGAAACCTTT	300	-
Mad-29	s747	2751086	1.ORI3.k-1.ORI3.q1, I.B	A/G	60	D	cggggcggggcggggACAACACCCTTCAAACTTCGtCA	300	81.7
						A	tttttttttttttttACAACACCCTTCAAACTTCGgCG	150	76.3
						C	ACTTACTGTTTATCCAGTGTCCA	300	-
Mad-30	s1196	2899068	1.ORI3.k-1.ORI3.q1, I.B	A/Gb	60	D	cggggcggggcggggcggggACGAAACGCCTCATGCGaCT	300	86.1
						A	tttttttttttttttGCACGAAACGCCTCATGCGtCC	150	81.9
						C	TGGTGTGTGGCGGCGGCGTG	300	-
Mad-31e	s795	3071787	1.ORI3.k-1.ORI3.q1, I.B	T/C	60	D	cggggcggggcggggATGCTGGTGATCTTAATGgTT	150	82.9
						A	tttttttttttttttATGCTGGTGATCTTAATGcTC	150	77.4
						C	TTATACAGCGGTAAGATTT	300	-
Mad-32	s298	1632446	1.ORI3.q1-1.ORI3.q2	A/T	60	D	cggggcggggcggggATAACCACCAGCCAAATgAA	150	76.7
						A	tttttttttttttttATAACCACCAGCCAAATcAT	150	70.9
						C	CGGGAGGGGCTTTACTGA	300	-
Mad-33	s700	2421153	1.ORI3.q1-1.ORI3.q2	G/T	60	D	cggggcggggcggggGTAATTGTTTTGCCAGAGGaGG	150	80.9
						A	tttttttttttttttGTAATTGTTTTGCCAGAGGtGT	150	75.2
						C	TGTCTGCTGCAATACTGTT	300	-
Mad-34	s1354	3328493	1.ORI3.q1-1.ORI3.q2	C/Ab	60	D	cggggcggggcggggTATTTTGACCAGTTTTTCAGGaGG	150	79
						A	tttttttttttttGCGTATTTTGACCAGTTTTTCAGGcGT	150	74.8
						C	GACAGTAAATTCCTTAGCCCTGAACAACTC	300	-
Mad-35	s910	3897676	1.ORI3.q2-1.ORI3.q3	A/G	60	D	cggggcggggcggggACTGAGATGCTCAGCGAGCGgAA	150	81.8
						A	tttttttttttttttACTGAGATGCTCAGCGAGCGtAG	450	76.7
						C	GAAAGGCTCAAGGCAGATG	300	-
Mad-36	s374	3533308	1.ORI3.q3-1.ORI3.q4	T/C	60	D	cggggcggggcggggTTTAACCCGTGAGCAAAACtGT	300	79
						A	tttttttttttttttTTTAACCCGTGAGCAAAACaGC	150	73.4
						C	AACTGACACCAATAAATGCCA	300	-
Mad-37	s1389	606374	1.ORI3.q4-1.ORI3.q5	A/G	65	D	cggggcggggcggggCTGATCACCATCCCGAACGATgAA	150	80.1
						A	tttttttttttttttCTGATCACCATCCCGAACGATtAG	150	74.5
						C	AAGAGATGCCACGCCCCAGA	300	-
Mad-38	s641	1950363	1.ORI3.q4-1.ORI3.q6	G/Ab	60	D	cggggcggggcggggAATATCCAAGCGTTGCTGcTC	150	80.4
						A	tttttttttttttttAATATCCAAGCGTTGCTGtTT	150	74.1
						C	TTGCTGGAAGGTGGAAATGCTAT	300	-
Mad-39	s764	2871320	1.ORI3.q4-1.ORI3.q6	T/G	60	D	cggggcggggcggggGTAGGCAATACGCCAcGT	150	82.6
						A	tttttttttttttttGTAGGCAATACGCCAgGG	450	77.9
						C	GATGGCTATTGAGCACTTGACTC	300	-
Mad-40	-	819899	1.ORI3.q6-1.ORI3.q7	T/C	60	D	cggggcggggcggggATTGCCAGCCATTGCCATcGT	450	82.5
						A	tttttttttttttttATTGCCAGCCATTGCCATtGC	150	77.9
						C	CTGACGCTGCCCATTCTGAG	300	-
Mad-41	-	2207531	1.ORI3.q6-1.ORI3.q7	A/C	60	D	cggggcggggcggggTCGGTGCGCCGATCAGTgTA	450	84.6
						A	tttttttttttttttTCGGTGCGCCGATCAGTaTC	150	79.6
						C	TAGCACCAACACACAAGGCACG	300	-
Mad-42	s1377	3926933	1.ORI3.k-1.ORI3.r, I.F	C/Tb	55	D	cggggcggggcggggTAATAGCCTGGTAATAAaG	450	72.5
						A	tttttttttttttttTAATAGCCTGGTAATAAtA	150	67
						C	TATTCCTTTTGGTTCTTAAAAAGATAGTAAC	300	-
Mad-43	s1089	1348724	1.ORI3.k-1.ORI3.d, Group II	T/C	66	D	6FAM-AACACGGGTAGCCAC-MGBNFQ	200	-
						A	VIC-AACACGGGCAGCCA-MGBNFQ	200	-
						F	GACGGATAAATTACCGGTTGCT	900	-
						R	TTCCTTATTCGCAACCAAATCA	900	-
Mad-44	s1363	3210209	1.ORI3.d-1.ORI3.e	G/Ab	60	D	cggggcggggcggggCCATCAACCTCCGTTGGTCtGC	150	83.3
						A	tttttttttttttttCCATCAACCTCCGTTGGTCaGT	150	77.9
						C	GGCATGGGCATATTTCAGC	300	-
Mad-45	s206	3361495	1.ORI3.d-1.ORI3.f	A/G	60	D	cggggcggggcggggATGATGGGCGCTTGCTCTACCAAcA	300	83
						A	tttttttttttttttATGATGGGCGCTTGCTCTACCAAtG	300	79
						C	TTCAAGGGCACCTGTTGGGTTAACAGCTCT	300	-
Mad-46	s1373	1791464	1.ORI3.d-1.ORI3.h1, II.B	C/T	55	D	cggggcggggcgggggTATTGCAATTTAATTTCATGAAACTATcC	300	75
						A	tttttttttttttttGTATTGCAATTTAATTTCATGAAACTATcT	300	70
						C	ACCCACGCAGGTCCCACAATAGAAT	300	-
Mad-47	s1385	2871439	1.ORI3.h1-1.ORI3.h2	C/A	60	D	cggggcggggcggggAACTGATAATCCACCGAACAATACCtAC	150	79.9
						A	tttttttttttttttAACTGATAATCCACCGAACAATACCgAA	150	74.2
						C	TGTCATCTTGAGAACATCGCCCA	300	-
Mad-48	s152	171641	1.ORI3.d-1.ORI3.i	A/G	60	D	ggggcggggcggggcGAGTTACTGGAAGATCCTAAATCGcTA	150	77.1
						A	tttttttttttttttGAGTTACTGGAAGATCCTAAATCGtTG	150	71.2
						C	TGTCATGGCACGCTTAATCTTTTT	300	-
Mad-49	s1022	387969	1.ORI3.d-XVII	G/Ab	60	D	cggggcggggcgggcCGACGCAATGCGTTCAGGAACGaAC	150	80.9
						A	tttttttttttttttCGACGCAATGCGTTCAGGAACGtAT	150	74.7
						C	GCAAATAAGGAAAATATAGAATGGC	300	-
Mad-50	s1043	640879	1.ORI3.d-XVII	A/C	60	D	cggggcggggcggggGCAGTTTTCCCTTAAAAGCGGTaCA	150	81.7
						A	tttttttttttttttGCAGTTTTCCCTTAAAAGCGGTcCC	150	78.4
						C	GTACGTCTTCTCAGGGAAAACCA	300	-
Mad-51	s1056	862012	1.ORI3.d-XVII	T/Ab	60	D	cggggcggggcggggATTTAGGTATTTTATTGCCGATcAA	150	78.4
						A	tttttttttttttttATTTAGGTATTTTATTGCCGATtAT	150	73.2
						C	TCAATCAAACGTTTCGCTTC	300	-
Mad-52	s1151	2241101	1.ORI3.d-XVII	T/Ab	60	D	cggggcggggcggggCAAGCCCAATCGAGCGACAACTgCA	150	81.4
						A	tttttttttttttttCAAGCCCAATCGAGCGACAACTtCT	150	77.1
						C	CCATACCAAGTTCTACGG	300	-
Mad-53	s343	2883763	1.ORI3.d-XVII	G/Ab	60	D	cggggcggggcggggTATTGCACTTGGTGTGCTGcTC	150	83.8
						A	tttttttttttttttTATTGCACTTGGTGTGCTGaTT	150	78.7
						C	ATGCCGCTAGGGATTTTA	300	-
Mad-54	s1215	3177899	1.ORI3.d-XVII	T/A	60	D	cggggcggggcggggATGCTTGTTCAACAATAAATTGcGT	150	79.2
						A	tttttttttttttttATGCTTGTTCAACAATAAATTGgGA	150	73.3
						C	TGAAGCTGACATAGGTTCTCATTGCG	300	-
Mad-55	s1292	4464632	1.ORI3.d-XVII	A/Gb	60	D	cggggcggggcggggCGCCCTCCGGACTGGCGCACAAAcCT	375	83.6
						A	tttttttttttttttCGCCCTCCGGACTGGCGCACAAAaCC	150	78.8
						C	GGAGTGGGCTTGGGCTGTCA	300	-
Mad-56	s1383	4499741	1.ORI3.d-XVII	A/Cb	55	D	cggggcggggcggggTAATAATTTCTATATTGTTATGcGT	150	74.5
						A	tttttttttttttttTAATAATTTCTATATTGTTATGaGG	150	68.3
						C	TCGTTTAACCGTGATTGCG	300	-
aSNP states are presented according to their orientation in the CO92 reference genome (NC_003143); D: Derived SNP state; A: Ancestral SNP state.
bAssays designed on the reverse complement.
cD: Derived; A: Ancestral; C: Common Reverse; F: Forward; R: Reverse
dPrimer tails and penultimate mismatch bases for Melt-MAMA assays are in lower case
eUsed EXPRESS SYBR GreenER qPCR Supermix with Premixed ROX; all other Melt-MAMA assays used SYBR Green PCR Master Mix
